# Supplementary material for: Competitive interactions between a nonmycorrhizal invasive plant, Alliaria petiolata, and a suite of mycorrhizal grassland, old field, and forest species
Source: PeerJ. 2015 Jul 7;3:e1090. doi: 10.7717/peerj.1090 (PMC4512771; doi:10.7717/peerj.1090)
Supplement: Table S1 — Raw biomass and plant trait data listed by species and treatments. [file peerj-03-1090-s001.xlsx]

## Sheet: Sheet1
Species name	Abbreviation	Soil Treatment (H = A. petiolata history; C = Control)	Competition (P = Present; A = Absent)	Plant	Alliaria petiolata mass (g)	Competitor species mass (g)	Quantum yield of photosystem II at 5 weeks	Plant heigh at 5 weeks (cm)	Chlorophyll concentration at 5 weeks	Quantum yield of photosystem II at 9 weeks	Chlorophyll concentration at 9 weeks	Proportion Hyphal Colonization	Proportion Arbuscule Colonization	Proportion Vesicle Colonization	Average Root Diameter (mm)	Root Length (m)	Root biomass (g)	Speific Root Length (m/g)
Acer saccharum	Ac.sacc	C	A	1	n/a	0.7935	0.111	12.6	33.4	0.198	34.6	0.12	0.14	0	0.3669	2.92684	0.05281	55.422
Acer saccharum	Ac.sacc	C	A	2	n/a	0.7482	0.134	10.3	34.9	0.185	33.7				0.8033	0.238978	0.00809	29.5399
Acer saccharum	Ac.sacc	C	A	3	n/a	0.5268	0.108	12.3	26.5	0.141	38.7	0.28	0.12	0	0.4481	0.576026	0.00868	66.3624
Acer saccharum	Ac.sacc	C	A	4	n/a	0.2504	0.157	6.1	37	0.141	37.3	0.02	0	0	0.3118	1.71009	0.01875	91.205
Acer saccharum	Ac.sacc	C	A	5	n/a	0.639	0.12	10.9	37.8	0.115	35.1	0.42	0.32	0.06
Acer saccharum	Ac.sacc	C	A	6	n/a	n/a
Acer saccharum	Ac.sacc	C	P	1	2.7435	0.1939
Acer saccharum	Ac.sacc	C	P	2	3.0835	0.2843
Acer saccharum	Ac.sacc	C	P	3	2.4831	0.2166
Acer saccharum	Ac.sacc	C	P	4	3.7682	0.1643
Acer saccharum	Ac.sacc	C	P	5	2.2943	0.4111
Acer saccharum	Ac.sacc	C	P	6	3.0073	0.323
Acer saccharum	Ac.sacc	H	A	1	n/a	n/a
Acer saccharum	Ac.sacc	H	A	2	n/a	0.4207	0.128	9.4	36.1	0.18	42.6	0.26	0.06	0.06
Acer saccharum	Ac.sacc	H	A	3	n/a	n/a	0.124	6.6	50		0
Acer saccharum	Ac.sacc	H	A	4	n/a	0.2292	0.164	7.6	18.2	0.136	34.4	0.02	0	0
Acer saccharum	Ac.sacc	H	A	5	n/a	0.4111	0.1	10.1	20.2	0.132	34.5	0.14	0.14	0.02
Acer saccharum	Ac.sacc	H	A	6	n/a	n/a	0.185	4.4	58.7
Acer saccharum	Ac.sacc	H	P	1	0.842	0.2229
Acer saccharum	Ac.sacc	H	P	2		n/a
Acer saccharum	Ac.sacc	H	P	3		n/a
Acer saccharum	Ac.sacc	H	P	4		n/a
Acer saccharum	Ac.sacc	H	P	5	0.5974	0.3841
Acer saccharum	Ac.sacc	H	P	6	2.3219	0.1617
Achillea millefolium	Ach.mill	C	A	1	n/a	1.8096	0.28	8.6	22.2	0.279	8.6				0.1705	5.29539	0.01648	321.322
Achillea millefolium	Ach.mill	C	A	2	n/a	3.1802	0.297	13	20.1	0.209	23.7				0.153	2.91324	0.00632	460.956
Achillea millefolium	Ach.mill	C	A	3	n/a	2.0152	0.202	6.6	24.1	0.067	17.7				0.1553	2.48395	0.00715	347.406
Achillea millefolium	Ach.mill	C	A	4	n/a	4.8134	0.208	19.9	12.5	0.121	22				0.1724	3.17298	0.00794	399.62
Achillea millefolium	Ach.mill	C	A	5	n/a	4.86612	0.131	10.3	24.4	0.142	22				0.1428	2.05479	0.00309	664.982
Achillea millefolium	Ach.mill	C	A	6	n/a	1.7354	0.299	5.7	16.4	0.153	13.7
Achillea millefolium	Ach.mill	C	P	1	1.4431	1.98
Achillea millefolium	Ach.mill	C	P	2	2.2073	0.6011
Achillea millefolium	Ach.mill	C	P	3	1.759	1.2872
Achillea millefolium	Ach.mill	C	P	4	2.1784	1.4552
Achillea millefolium	Ach.mill	C	P	5	3.4641	0.1671
Achillea millefolium	Ach.mill	C	P	6	0.621	1.8715
Achillea millefolium	Ach.mill	H	A	1	n/a	2.2383	0.312	15.8	26.3	0.226	17.8
Achillea millefolium	Ach.mill	H	A	2	n/a	3.0715	0.322	14.9	21.7	0.166	24.2
Achillea millefolium	Ach.mill	H	A	3	n/a	2.1094	0.249	11.4	24.5	0.179	13.7
Achillea millefolium	Ach.mill	H	A	4	n/a	1.4607	0.173	14.3	20	0.134	11
Achillea millefolium	Ach.mill	H	A	5	n/a	3.686	0.241	16.6	8.9	0.109	14.2
Achillea millefolium	Ach.mill	H	A	6	n/a	2.009	0.219	12.2	27.8	0.192	21.2
Achillea millefolium	Ach.mill	H	P	1	n/a	n/a
Achillea millefolium	Ach.mill	H	P	2	1.9457	1.1475
Achillea millefolium	Ach.mill	H	P	3	0.4512	1.4734
Achillea millefolium	Ach.mill	H	P	4	0.423	0.5909
Achillea millefolium	Ach.mill	H	P	5	0.0104	3.967
Achillea millefolium	Ach.mill	H	P	6	0.965	0.3197
Alliaria petiolata	Al.pet	C	A	1	n/a	1.7649	0.368	10.5	32.2	0.197	34				0.1669	4.98817	0.00945	527.849
Alliaria petiolata	Al.pet	C	A	2	n/a	3.3968	0.22	10.5	23.8	0.14	37				0.1648	2.43882	0.00536	455.004
Alliaria petiolata	Al.pet	C	A	3	n/a	2.5563	0.202	8.6	33.7	0.153	31.4				0.1726	3.72986	0.00781	477.574
Alliaria petiolata	Al.pet	C	A	4	n/a	2.6972	0.276	9.8	35	0.217	34.7				0.1683	1.96213	0.00338	580.511
Alliaria petiolata	Al.pet	C	A	5	n/a	1.8468	0.321	9.4	34.3	0.213	31.2				0.1634	1.72956	0.00331	522.525
Alliaria petiolata	Al.pet	C	A	6	n/a	3.1653	0.24	12.1	38.1	0.133	29.1
Alliaria petiolata	Al.pet	C	P	1	1.8068	1.8068
Alliaria petiolata	Al.pet	C	P	2	1.30595	1.30595
Alliaria petiolata	Al.pet	C	P	3	1.36085	1.36085
Alliaria petiolata	Al.pet	C	P	4	1.8314	1.8314
Alliaria petiolata	Al.pet	C	P	5	2.20505	2.20505
Alliaria petiolata	Al.pet	C	P	6	1.91535	1.91535
Alliaria petiolata	Al.pet	H	A	1	n/a	2.741	0.307	8.3	23.8	0.064	23.1
Alliaria petiolata	Al.pet	H	A	2	n/a	0.32	0.13	4.9	22.5	0.158	22.8
Alliaria petiolata	Al.pet	H	A	3	n/a	1.8674	0.293	8.7	22.6	0.121	25.8
Alliaria petiolata	Al.pet	H	A	4	n/a	0.3647	0.152	3.1	19.1	0.177	23.8
Alliaria petiolata	Al.pet	H	A	5	n/a	1.4346	0.32	10.3	23.2	0.118	19.1
Alliaria petiolata	Al.pet	H	A	6	n/a	0.026	0.234	3	18.7		20.4
Alliaria petiolata	Al.pet	H	P	1	1.2691	1.2691
Alliaria petiolata	Al.pet	H	P	2	1.18675	1.18675
Alliaria petiolata	Al.pet	H	P	3	0.79	0.79
Alliaria petiolata	Al.pet	H	P	4	1.2035	1.2035
Alliaria petiolata	Al.pet	H	P	5	1.24535	1.24535
Alliaria petiolata	Al.pet	H	P	6	0.49605	0.49605
Aquilegia vulgaris	Aq.vul	C	A	1	n/a	0.3022	0.165	5.7	31.3	0.214	38.5	0.14	0.02	0.06	0.1768	1.39215	0.00353	394.378
Aquilegia vulgaris	Aq.vul	C	A	2	n/a	0.4253	0.31	10.6	39.5	0.187	32.4	0.16	0.02	0	0.1666	1.38624	0.00245	565.812
Aquilegia vulgaris	Aq.vul	C	A	3	n/a	0.4184	0.3	12.6	41.7	0.198	26.8	0.3	0	0	0.1954	1.55942	0.00384	406.1
Aquilegia vulgaris	Aq.vul	C	A	4	n/a	0.1267	0.242	4.4	25.7	0.198	29.3	0.08	0	0	0.1668	2.98639	0.00605	493.618
Aquilegia vulgaris	Aq.vul	C	A	5	n/a	0.1896	0.285	5.4	35.5	0.254	29.3	0.3	0	0	0.1774	2.2033	0.00512	430.332
Aquilegia vulgaris	Aq.vul	C	A	6	n/a	0.348	0.316	10.7	39.6	0.26	32.7	0.18	0	0.02
Aquilegia vulgaris	Aq.vul	C	P	1	3.2584	0.0902
Aquilegia vulgaris	Aq.vul	C	P	2	3.173	0.1026
Aquilegia vulgaris	Aq.vul	C	P	3	2.9101	0.0798
Aquilegia vulgaris	Aq.vul	C	P	4	2.9464	0.237
Aquilegia vulgaris	Aq.vul	C	P	5	3.7216	0.1711
Aquilegia vulgaris	Aq.vul	C	P	6	1.6115	0.0743
Aquilegia vulgaris	Aq.vul	H	A	1	n/a	0.2049	0.197	3.5	36.4	0.276	30.6	0.08	0	0.04
Aquilegia vulgaris	Aq.vul	H	A	2	n/a	0.3325	0.238	11.1	34.2	0.244	28.1	0.2	0	0
Aquilegia vulgaris	Aq.vul	H	A	3	n/a	0.4731	0.207	15.7	28.4	0.219	25.9	0	0	0
Aquilegia vulgaris	Aq.vul	H	A	4	n/a	n/a
Aquilegia vulgaris	Aq.vul	H	A	5	n/a	0.2848	0.28	5.8	42	0.231	38.7
Aquilegia vulgaris	Aq.vul	H	A	6	n/a	n/a	0.103	2.1	11.5
Aquilegia vulgaris	Aq.vul	H	P	1	0.8612	0.0946
Aquilegia vulgaris	Aq.vul	H	P	2	0.2852	0.6152
Aquilegia vulgaris	Aq.vul	H	P	3		n/a
Aquilegia vulgaris	Aq.vul	H	P	4	0.6987	0.2218
Aquilegia vulgaris	Aq.vul	H	P	5	0.4592	0.179
Aquilegia vulgaris	Aq.vul	H	P	6	0.6877	0.0538
Aster umbellatus	As.umb	C	A	1	n/a	2.6924	0.303	18.3	37.3	0.176	34.8				0.317	9.90849	0.06009	164.894
Aster umbellatus	As.umb	C	A	2	n/a	3.829	0.301	15.9	37.6	0.151	38				0.3438	12.2063	0.09366	130.326
Aster umbellatus	As.umb	C	A	3	n/a	4.775	0.337	33.6	37.4	0.208	32.2				0.3922	10.85	0.13261	81.8188
Aster umbellatus	As.umb	C	A	4	n/a	3.9715	0.252	19.6	32.2	0.216	37.9				0.3865	5.44454	0.07598	71.6575
Aster umbellatus	As.umb	C	A	5	n/a	2.516	0.098	13.4	30.5	0.116	36.1				0.332	6.99751	0.0554	126.309
Aster umbellatus	As.umb	C	A	6	n/a	4.1541	0.238	21.7	30.9	0.214	34
Aster umbellatus	As.umb	C	P	1	1.3599	1.5467
Aster umbellatus	As.umb	C	P	2	2.4751	0.5481
Aster umbellatus	As.umb	C	P	3	3.4797	0.0534
Aster umbellatus	As.umb	C	P	4	2.6117	0.9903
Aster umbellatus	As.umb	C	P	5	2.169	0.4886
Aster umbellatus	As.umb	C	P	6	2.8257	0.6127
Aster umbellatus	As.umb	H	A	1	n/a	3.1053	0.261	15.1	28.3	0.212	35.7
Aster umbellatus	As.umb	H	A	2	n/a	3.5303	0.262	18.7	30.7	0.196	33.4
Aster umbellatus	As.umb	H	A	3	n/a	3.4953	0.312	17	29.3	0.169	33.4
Aster umbellatus	As.umb	H	A	4	n/a	3.4939	0.316	26.5	32.2	0.226	37
Aster umbellatus	As.umb	H	A	5	n/a	3.2025	0.308	21.6	35	0.145	31.2
Aster umbellatus	As.umb	H	A	6	n/a	0.811	0.169	9	17.9		32.6
Aster umbellatus	As.umb	H	P	1	n/a	n/a
Aster umbellatus	As.umb	H	P	2	n/a	n/a
Aster umbellatus	As.umb	H	P	3	0.0199	2.5938
Aster umbellatus	As.umb	H	P	4	0.4494	1.9745
Aster umbellatus	As.umb	H	P	5	0.0462	2.0599
Aster umbellatus	As.umb	H	P	6	1.5481	1.0454
Bromus inermis	B.iner	C	A	1	n/a	4.2221	0.343	49.3	46.3	0.205	43.3	0.08	0	0	0.1533	4.6693	0.03061	152.542
Bromus inermis	B.iner	C	A	2	n/a	2.904	0.276	35.2	43.7	0.162	52.1	0.1	0	0	0.169	8.18719	0.04416	185.398
Bromus inermis	B.iner	C	A	3	n/a	2.8067	0.214	35.8	37.1	0.102	25.2	0.04	0	0	0.2244	6.4262	0.03406	188.673
Bromus inermis	B.iner	C	A	4	n/a	3.731	0.37	37.8	46.5	0.207	44.3	0.1	0.02	0	0.1676	8.1562	0.04285	190.343
Bromus inermis	B.iner	C	A	5	n/a	2.9905	0.246	34.6	43.8	0.293	51.8	0.14	0	0	0.2435	4.71826	0.02863	164.801
Bromus inermis	B.iner	C	A	6	n/a	3.9907	0.282	41.7	46.6	0.265	44.1	0.12	0	0
Bromus inermis	B.iner	C	P	1	0.5058	2.553
Bromus inermis	B.iner	C	P	2	1.0854	1.7697
Bromus inermis	B.iner	C	P	3	0.4368	2.2378
Bromus inermis	B.iner	C	P	4	0.7181	1.9977
Bromus inermis	B.iner	C	P	5	0.5851	1.7625
Bromus inermis	B.iner	C	P	6	1.4115	2.0148
Bromus inermis	B.iner	H	A	1	n/a	2.2938	0.37	28.1	43.9	0.201	27	0.04	0	0
Bromus inermis	B.iner	H	A	2	n/a	3.1461	0.352	25.3	41.9	0.15	31.8	0.06	0	0
Bromus inermis	B.iner	H	A	3	n/a	4.5271	0.277	32	35.8	0.202	36.4	0.14	0.04	0
Bromus inermis	B.iner	H	A	4	n/a	2.6899	0.285	38.7	37.4	0.131	19.5	0.02	0	0
Bromus inermis	B.iner	H	A	5	n/a	2.7784	0.264	24.7	40.4	0.118	40.9	0.2	0	0.02
Bromus inermis	B.iner	H	A	6	n/a	3.6694	0.182	45.3	44.6	0.171	40.7	0.04	0	0
Bromus inermis	B.iner	H	P	1	0.7029	3.1942
Bromus inermis	B.iner	H	P	2	0.6905	1.3428
Bromus inermis	B.iner	H	P	3	1.1489	2.2121
Bromus inermis	B.iner	H	P	4	1.8242	2.2823
Bromus inermis	B.iner	H	P	5	0.2681	3.0252
Bromus inermis	B.iner	H	P	6	0.6359	3.4991
Daucus carota	D.car	C	A	1	n/a	0.8879	0.444	7.1	10.4	0.108	13.3				0.1564	22.6998	0.07459	304.328
Daucus carota	D.car	C	A	2	n/a	1.1747	0.383	13.2	6.4	0.244	17.5				0.1568	21.6646	0.09289	233.228
Daucus carota	D.car	C	A	3	n/a	1.1962	0.283	14.9	7.2	0.111	8.1				0.1646	6.1455	0.01969	312.113
Daucus carota	D.car	C	A	4	n/a	1.2601	0.386	10.8	10.7	0.209	14.7				0.1597	4.3461	0.00978	444.387
Daucus carota	D.car	C	A	5	n/a	1.1056	0.439	8.2	23.5	0.191	17.5				0.2002	16.6715	0.04756	350.535
Daucus carota	D.car	C	A	6	n/a	0.8302	0.19	11.3	5.8	0.375	13.9
Daucus carota	D.car	C	P	1	2.185	0.1289
Daucus carota	D.car	C	P	2	1.6801	0.4908
Daucus carota	D.car	C	P	3	n/a	n/a
Daucus carota	D.car	C	P	4	2.1018	0.2056
Daucus carota	D.car	C	P	5	2.1667	0.17
Daucus carota	D.car	C	P	6	2.0888	0.4064
Daucus carota	D.car	H	A	1	n/a	1.5636	0.424	15	7.3	0.135	12.4
Daucus carota	D.car	H	A	2	n/a	1.6779	0.32	22	9	0.224	22.3
Daucus carota	D.car	H	A	3	n/a	1.9106	0.37	15.1	11	0.191	8.9
Daucus carota	D.car	H	A	4	n/a	1.2495	0.46	9	8.8	0.168	10.8
Daucus carota	D.car	H	A	5	n/a	2.7144	0.323	18.8	16.1	0.119	27.5
Daucus carota	D.car	H	A	6	n/a	1.2993	0.441	19.3	5.1	0.316	19.4
Daucus carota	D.car	H	P	1	0.8435	1.1067
Daucus carota	D.car	H	P	2	2.0583	0.3693
Daucus carota	D.car	H	P	3	0.7073	1.3689
Daucus carota	D.car	H	P	4	0.1318	1.4975
Daucus carota	D.car	H	P	5	1.0613	1.2841
Daucus carota	D.car	H	P	6	0.5879	1.706
Elymus canadensis	E.can	C	A	1	n/a	4.5711	0.25	34.6	40.9	0.261	40.2	0.18	0	0	0.1422	10.2613	0.06203	165.424
Elymus canadensis	E.can	C	A	2	n/a	4.3501	0.279	34.9	42.5	0.266	38.4	0.16	0.18	0	0.1914	9.46993	0.09218	102.733
Elymus canadensis	E.can	C	A	3	n/a	4.6105	0.168	42.3	43.2	0.236	44.2	0.06	0	0	0.1489	4.22474	0.04397	96.0824
Elymus canadensis	E.can	C	A	4	n/a	4.1212	0.259	34.6	41.9	0.205	40.3	0.16	0.02	0	0.1342	7.8653	0.05291	148.654
Elymus canadensis	E.can	C	A	5	n/a	5.2525	0.216	40.5	43.7	0.212	40.8	0.26	0.12	0	0.203	10.5141	0.05772	182.157
Elymus canadensis	E.can	C	A	6	n/a	5.0331	0.324	22.5	43.5	0.274	37.1
Elymus canadensis	E.can	C	P	1	1.0392	3.2691
Elymus canadensis	E.can	C	P	2	1.5605	1.7807
Elymus canadensis	E.can	C	P	3	2.2265	2.7259
Elymus canadensis	E.can	C	P	4	1.3013	3.1322
Elymus canadensis	E.can	C	P	5	1.7592	2.6193
Elymus canadensis	E.can	C	P	6	1.197	3.0053
Elymus canadensis	E.can	H	A	1	n/a	6.069	0.248	32.6	44.5	0.231	36.5	0	0	0
Elymus canadensis	E.can	H	A	2	n/a	5.3136	0.186	54.6	40.5	0.137	39.4
Elymus canadensis	E.can	H	A	3	n/a	5.2342	0.297	43.6	38.4	0.178	38.1	0	0	0
Elymus canadensis	E.can	H	A	4	n/a	5.3889	0.238	43.3	45.1	0.144	36.9
Elymus canadensis	E.can	H	A	5	n/a	4.7075	0.271	30.9	40.2	0.205	39.3	0	0	0
Elymus canadensis	E.can	H	A	6	n/a	4.8382	0.313	29.6	40.1	0.242	34.9	0.02	0.02	0
Elymus canadensis	E.can	H	P	1	0.0123	3.3975
Elymus canadensis	E.can	H	P	2	0.5248	4.0534
Elymus canadensis	E.can	H	P	3	0.1063	5.0693
Elymus canadensis	E.can	H	P	4	0.0053	4.6108
Elymus canadensis	E.can	H	P	5	0.4606	4.2811
Elymus canadensis	E.can	H	P	6	0.0211	4.6041
Elymus riparius	E.rip	C	A	1	n/a	6.0747	0.239	42.6	43	0.158	33.6				0.1603	11.8447	0.06835	173.295
Elymus riparius	E.rip	C	A	2	n/a	5.4091	0.318	35.4	37.1	0.206	37.1				0.1618	7.59823	0.03553	213.854
Elymus riparius	E.rip	C	A	3	n/a	3.6288	0.31	23.9	42.3	0.157	40.5				0.1549	6.87217	0.03217	213.62
Elymus riparius	E.rip	C	A	4	n/a	4.0494	0.196	48.9	40.7	0.229	38.5				0.1643	4.22981	0.01978	213.843
Elymus riparius	E.rip	C	A	5	n/a	5.2274	0.256	35.6	26.7	0.194	33.5				0.1652	5.30854	0.02852	186.134
Elymus riparius	E.rip	C	A	6	n/a	5.4786	0.236	47.7	41.1	0.147	34.8
Elymus riparius	E.rip	C	P	1	1.511	2.8358
Elymus riparius	E.rip	C	P	2	1.814	1.8605
Elymus riparius	E.rip	C	P	3	1.73	1.9725
Elymus riparius	E.rip	C	P	4	1.4889	3.0318
Elymus riparius	E.rip	C	P	5	1.0988	2.9143
Elymus riparius	E.rip	C	P	6	1.8072	2.0462
Elymus riparius	E.rip	H	A	1	n/a	3.763	0.196	21.2	43.1	0.161	41.1
Elymus riparius	E.rip	H	A	2	n/a	3.9452	0.312	40.8	39.6	0.162	31
Elymus riparius	E.rip	H	A	3	n/a	3.7777	0.313	40.7	40.4	0.163	33
Elymus riparius	E.rip	H	A	4	n/a	4.1902	0.306	36.7	37.2	0.17	31.7
Elymus riparius	E.rip	H	A	5	n/a	4.5962	0.294	26.7	44.1	0.182	33.6
Elymus riparius	E.rip	H	A	6	n/a	3.6902	0.273	51.4	38.2	0.159	28.3
Elymus riparius	E.rip	H	P	1	n/a	n/a
Elymus riparius	E.rip	H	P	2	0.0514	4.8791
Elymus riparius	E.rip	H	P	3	0.6797	3.2203
Elymus riparius	E.rip	H	P	4	0.1922	4.2818
Elymus riparius	E.rip	H	P	5	0.5249	3.7062
Elymus riparius	E.rip	H	P	6	n/a	n/a
Elymus virginicus	E.virg	C	A	1	n/a	5.692	0.157	38.9	33.2	0.191	41.9				0.1638	16.2396	0.06707	242.129
Elymus virginicus	E.virg	C	A	2	n/a	2.931	0.22	35.6	47.2	0.179	44.1				0.1593	14.0504	0.06463	217.398
Elymus virginicus	E.virg	C	A	3	n/a	2.7695	0.294	28.9	46	0.281	38.9				0.2794	25.6076	0.07315	350.07
Elymus virginicus	E.virg	C	A	4	n/a	4.3972	0.235	25.2	44.5	0.253	42.7				0.1493	12.6861	0.03911	324.37
Elymus virginicus	E.virg	C	A	5	n/a	5.3011	0.221	37.7	48.6	0.174	34.3				0.1613	3.63569	0.01646	220.88
Elymus virginicus	E.virg	C	A	6	n/a	4.7798	0.138	49.5	48	0.154	43.1
Elymus virginicus	E.virg	C	P	1	1.7025	1.8966
Elymus virginicus	E.virg	C	P	2	1.2935	2.822
Elymus virginicus	E.virg	C	P	3	2.6462	1.2594
Elymus virginicus	E.virg	C	P	4	1.8059	1.0048
Elymus virginicus	E.virg	C	P	5	1.0948	2.4307
Elymus virginicus	E.virg	C	P	6	1.0731	2.2559
Elymus virginicus	E.virg	H	A	1	n/a	3.8033	0.256	29.7	49.2	0.174	29.1
Elymus virginicus	E.virg	H	A	2	n/a	4.8832	0.24	44.5	43.7	0.183	37.6
Elymus virginicus	E.virg	H	A	3	n/a	4.0547	0.231	38.6	42	0.197	27.8
Elymus virginicus	E.virg	H	A	4	n/a	4.7165	0.26	42.6	46.4	0.161	30.3
Elymus virginicus	E.virg	H	A	5	n/a	5.309	0.297	50	43.7	0.225	35.7
Elymus virginicus	E.virg	H	A	6	n/a	3.8286	0.198	42.7	44.1	0.165	42.9
Elymus virginicus	E.virg	H	P	1	1.2839	2.6119
Elymus virginicus	E.virg	H	P	2	0.0279	4.3197
Elymus virginicus	E.virg	H	P	3	0.2053	3.399
Elymus virginicus	E.virg	H	P	4	0.0306	4.4509
Elymus virginicus	E.virg	H	P	5	0.029	3.7054
Elymus virginicus	E.virg	H	P	6	0.565	2.7915
Fragaria virginiana	F.virg	C	A	1	n/a	3.4906	0.219	7.1	36.9	0.283	42.7	0.32	0.08	0.02	0.2015	5.24055	0.03138	167.003
Fragaria virginiana	F.virg	C	A	2	n/a	3.8845	0.301	6.9	39.4	0.155	35.8	0.62	0.1	0.08	0.182	5.89986	0.02978	198.115
Fragaria virginiana	F.virg	C	A	3	n/a	1.5767	0.274	4.4	29.8	0.349	47.2	0.6	0.24	0.18	0.1752	4.39281	0.01769	248.322
Fragaria virginiana	F.virg	C	A	4	n/a	3.3545	0.324	5.6	33.6	0.139	31				0.1718	9.12897	0.04396	207.665
Fragaria virginiana	F.virg	C	A	5	n/a	2.5852	0.389	6.4	38.1	0.158	36.3				0.1325	2.12109	0.0056	378.766
Fragaria virginiana	F.virg	C	A	6	n/a	2.0136	0.371	6.8	34.1	0.215	35.1
Fragaria virginiana	F.virg	C	P	1	1.8084	0.3979
Fragaria virginiana	F.virg	C	P	2	2.7003	0.5232
Fragaria virginiana	F.virg	C	P	3	3.2697	1.6843
Fragaria virginiana	F.virg	C	P	4	2.9037	0.3543
Fragaria virginiana	F.virg	C	P	5	2.7986	0.7664
Fragaria virginiana	F.virg	C	P	6	n/a	n/a
Fragaria virginiana	F.virg	H	A	1	n/a	2.2056	0.285	4.3	33.5	0.177	33.8	0	0	0
Fragaria virginiana	F.virg	H	A	2	n/a	1.6777	0.265	4.3	35	0.145	35	0.36	0.04	0.04
Fragaria virginiana	F.virg	H	A	3	n/a	2.676	0.408	5.6	43.1	0.184	29.9
Fragaria virginiana	F.virg	H	A	4	n/a	2.3443	0.293	4.5	29.2	0.127	29.2	0.12	0.06	0
Fragaria virginiana	F.virg	H	A	5	n/a	3.2288	0.28	6.5	38.4	0.122	29.1	0.46	0.08	0.02
Fragaria virginiana	F.virg	H	A	6	n/a	1.8023	0.305	3	30.5	0.147	30.2	0.54	0.08	0.08
Fragaria virginiana	F.virg	H	P	1	1.6361	1.2094
Fragaria virginiana	F.virg	H	P	2	0.0624	3.1775
Fragaria virginiana	F.virg	H	P	3	2.2952	0.3681
Fragaria virginiana	F.virg	H	P	4	1.6756	0.799
Fragaria virginiana	F.virg	H	P	5	0.6561	1.1457
Fragaria virginiana	F.virg	H	P	6	2.7417	0.2188
Hesperis matronalis	He.matr	C	A	1	n/a	3.21	0.454	12.7	51.1	0.36	59.1				0.1557	1.84311	0.00371	496.795
Hesperis matronalis	He.matr	C	A	2	n/a	3.3827	0.292	10.1	62.7	0.149	62.4				0.1292	2.8073	0.00944	297.383
Hesperis matronalis	He.matr	C	A	3	n/a	2.7575	0.369	7.3	64.3	0.3	66.1				0.194	3.21146	0.00703	456.821
Hesperis matronalis	He.matr	C	A	4	n/a	2.991	0.394	10.8	68	0.201	59.4				0.1245	3.73501	0.00867	430.797
Hesperis matronalis	He.matr	C	A	5	n/a	4.6625	0.296	7.3	48	0.172	56.3				0.1936	1.09049	0.00219	497.941
Hesperis matronalis	He.matr	C	A	6	n/a	4.0591	0.441	6.9	46.1	0.296	53.1
Hesperis matronalis	He.matr	C	P	1	1.1263	1.7153
Hesperis matronalis	He.matr	C	P	2	0.7201	3.5692
Hesperis matronalis	He.matr	C	P	3	0.1875	4.5272
Hesperis matronalis	He.matr	C	P	4	0.658	3.6636
Hesperis matronalis	He.matr	C	P	5	0.1748	4.2694
Hesperis matronalis	He.matr	C	P	6	0.3933	4.3566
Hesperis matronalis	He.matr	H	A	1	n/a	2.8192	0.501	11.1	54.8	0.245	43.4
Hesperis matronalis	He.matr	H	A	2	n/a	2.029	0.421	5	56.9	0.136	45.2
Hesperis matronalis	He.matr	H	A	3	n/a	2.16	0.359	11.7	40.5	0.084	46.4
Hesperis matronalis	He.matr	H	A	4	n/a	2.4301	0.46	10	42.2	0.276	45.6
Hesperis matronalis	He.matr	H	A	5	n/a	2.7436	0.42	13.7	44.9	0.185	43.7
Hesperis matronalis	He.matr	H	A	6	n/a	2.7876	0.471	9.2	49.8	0.107	46.9
Hesperis matronalis	He.matr	H	P	1	0.1694	2.3241
Hesperis matronalis	He.matr	H	P	2	0.0217	3.1419
Hesperis matronalis	He.matr	H	P	3	0.0824	3.6413
Hesperis matronalis	He.matr	H	P	4	n/a	n/a
Hesperis matronalis	He.matr	H	P	5	1.0271	2.0764
Hesperis matronalis	He.matr	H	P	6	0.0089	2.8838
Hypericum perforatum	Hy.perf	C	A	1	n/a	1.0723	0.314	18.2	42.5	0.147	35.9	0.3	0.84	0	0.1589	0.862219	0.0011	783.835
Hypericum perforatum	Hy.perf	C	A	2	n/a	1.6635	0.34	6.2	39.9	0.188	35.6	0.1	0.24	0.04	0.163	0.730898	0.00115	635.563
Hypericum perforatum	Hy.perf	C	A	3	n/a	0.9072	0.192	11.2	32	0.132	35.4	0.14	0.38	0.02	0.1814	3.84079	0.00659	582.821
Hypericum perforatum	Hy.perf	C	A	4	n/a	1.2368	0.246	12.9	30.2	0.17	36.5	0.08	0.1	0	0.2122	0.325847	0.00059	552.283
Hypericum perforatum	Hy.perf	C	A	5	n/a	0.924	0.279	14.3	32.5	0.15	30.8	0	0.4	0	0.1791	1.0533	0.00176	598.465
Hypericum perforatum	Hy.perf	C	A	6	n/a	2.1539	0.187	17.5	39.7	0.076	44.2	0	0.64	0
Hypericum perforatum	Hy.perf	C	P	1	4.0299	0.2509
Hypericum perforatum	Hy.perf	C	P	2	2.8606	0.4607
Hypericum perforatum	Hy.perf	C	P	3	3.5535	0.3322
Hypericum perforatum	Hy.perf	C	P	4	3.6021	0.1684
Hypericum perforatum	Hy.perf	C	P	5	0.9305	0.5263
Hypericum perforatum	Hy.perf	C	P	6	3.8573	0.5526
Hypericum perforatum	Hy.perf	H	A	1	n/a	0.9624	0.298	22.1	37.7	0.16	35.2	0	0.26	0
Hypericum perforatum	Hy.perf	H	A	2	n/a	0.4235	0.311	4.3	27.3	0.2	34.3	0	0.18	0
Hypericum perforatum	Hy.perf	H	A	3	n/a	0.9721	0.388	6.1	36.8	0.208	33.7
Hypericum perforatum	Hy.perf	H	A	4	n/a	0.843	0.218	16.4	33.7	0.096	36.4	0	0.06	0
Hypericum perforatum	Hy.perf	H	A	5	n/a	1.4221	0.282	22.1	37.6	0.082	35.9	0	0.6	0
Hypericum perforatum	Hy.perf	H	A	6	n/a	1.1058	0.307	9.7	35.5	0.169	35.3	0	0.16	0
Hypericum perforatum	Hy.perf	H	P	1	0.2166	1.0231
Hypericum perforatum	Hy.perf	H	P	2	1.3521	0.3173
Hypericum perforatum	Hy.perf	H	P	3	2.9268	0.4777
Hypericum perforatum	Hy.perf	H	P	4	3.1006	0.5637
Hypericum perforatum	Hy.perf	H	P	5	1.7794	0.5503
Hypericum perforatum	Hy.perf	H	P	6	2.4297	0.403
Juglans nigra	J.nig	C	A	1	n/a	2.3313	0.295	26.4	42.9	0.112	43.8
Juglans nigra	J.nig	C	A	2	n/a	4.686	0.198	34.1	40	0.176	33.5
Juglans nigra	J.nig	C	A	3	n/a	5.3695	0.255	40.4	45.4	0.241	40.4
Juglans nigra	J.nig	C	A	4	n/a	3.1315	0.225	20.8	44.8	0.294	44.2
Juglans nigra	J.nig	C	A	5	n/a	4.3129	0.196	29	41	0.217	36.9
Juglans nigra	J.nig	C	A	6	n/a	8.0923	0.216	42.9	38.8	0.13	37.9
Juglans nigra	J.nig	C	P	1	n/a	n/a
Juglans nigra	J.nig	C	P	2	2.7079	2.8742
Juglans nigra	J.nig	C	P	3	n/a	n/a
Juglans nigra	J.nig	C	P	4	1.8144	3.4349
Juglans nigra	J.nig	C	P	5	1.771	2.742
Juglans nigra	J.nig	C	P	6	1.4813	5.0312
Juglans nigra	J.nig	H	A	1	n/a	6.8303	0.214	37.4	39.7	0.122	29.5
Juglans nigra	J.nig	H	A	2	n/a	4.2217	0.191	32.7	37.2	0.215	33.9
Juglans nigra	J.nig	H	A	3	n/a	4.9815	0.295	31	44.9	0.207	40.4
Juglans nigra	J.nig	H	A	4	n/a	3.9368	0.244	27.7	43.9	0.231	36.7
Juglans nigra	J.nig	H	A	5	n/a	3.5794	0.279	32.4	45.2	0.28	41.6
Juglans nigra	J.nig	H	A	6	n/a	4.0065	0.191	32.7	43.4	0.164	35
Juglans nigra	J.nig	H	P	1	1.1826	2.2798
Juglans nigra	J.nig	H	P	2	0.3703	4.4878
Juglans nigra	J.nig	H	P	3	0.8067	5.2115
Juglans nigra	J.nig	H	P	4	1.5352	2.1241
Juglans nigra	J.nig	H	P	5	0.5032	6.2397
Juglans nigra	J.nig	H	P	6	2.3891	0.9303
Leucanthemum vulgare	Le.vulg	C	A	1	n/a	2.806	0.378	5.9	57.8	0.275	61.2				0.2038	11.2353	0.04536	247.691
Leucanthemum vulgare	Le.vulg	C	A	2	n/a	1.0992	0.306	4.1	56.9	0.431	62.9				0.2929	24.5389	0.09432	260.166
Leucanthemum vulgare	Le.vulg	C	A	3	n/a	3.0377	0.331	8.3	53.4	0.164	62.7				0.2681	14.8918	0.0537	277.315
Leucanthemum vulgare	Le.vulg	C	A	4	n/a	4.0161	0.351	8.3	52	0.273	56.9				0.2841	22.8659	0.10902	209.741
Leucanthemum vulgare	Le.vulg	C	A	5	n/a	2.6588	0.282	6.6	51	0.204	63.8				0.2839	23.731	0.12363	191.952
Leucanthemum vulgare	Le.vulg	C	A	6	n/a	4.1233	0.278	7.6	55.1	0.279	55.1
Leucanthemum vulgare	Le.vulg	C	P	1	3.6134	0.685
Leucanthemum vulgare	Le.vulg	C	P	2	2.936	0.649
Leucanthemum vulgare	Le.vulg	C	P	3	1.9362	1.5274
Leucanthemum vulgare	Le.vulg	C	P	4	2.9742	0.9091
Leucanthemum vulgare	Le.vulg	C	P	5	1.6875	0.4313
Leucanthemum vulgare	Le.vulg	C	P	6	2.5082	1.1661
Leucanthemum vulgare	Le.vulg	H	A	1	n/a	3.0657	0.375	11.5	46.5	0.281	50.6
Leucanthemum vulgare	Le.vulg	H	A	2	n/a	3.9293	0.427	9.3	51.7	0.127	48.6
Leucanthemum vulgare	Le.vulg	H	A	3	n/a	3.4774	0.437	9.8	60.3	0.252	52.4
Leucanthemum vulgare	Le.vulg	H	A	4	n/a	3.6614	0.365	9.6	50.7	0.172	54.3
Leucanthemum vulgare	Le.vulg	H	A	5	n/a	2.7158	0.343	8	49.9	0.177	51.8
Leucanthemum vulgare	Le.vulg	H	A	6	n/a	3.137	0.373	10.5	48.7	0.256	73.5
Leucanthemum vulgare	Le.vulg	H	P	1	0.0153	3.505
Leucanthemum vulgare	Le.vulg	H	P	2	0.3505	3.1984
Leucanthemum vulgare	Le.vulg	H	P	3	0.4477	2.6721
Leucanthemum vulgare	Le.vulg	H	P	4	0.5327	1.0845
Leucanthemum vulgare	Le.vulg	H	P	5	0.0164	2.0482
Leucanthemum vulgare	Le.vulg	H	P	6	n/a	n/a
Lobelia siphilitica	Lo.siph	C	A	1	n/a	2.6704	0.272	10	34.1	0.142	21.5				0.2023	10.8419	0.02191	494.839
Lobelia siphilitica	Lo.siph	C	A	2	n/a	1.4203	0.301	8.2	39	0.16	29.6				0.1489	3.6576	0.00915	399.738
Lobelia siphilitica	Lo.siph	C	A	3	n/a	1.1494	0.168	7.2	30.7	0.252	22				0.1783	4.09087	0.01169	349.946
Lobelia siphilitica	Lo.siph	C	A	4	n/a	1.2142	0.262	4.4	39.5	0.254	25.1				0.2463	1.47796	0.00378	390.996
Lobelia siphilitica	Lo.siph	C	A	5	n/a	1.0604	0.286	6.7	35.1	0.127	28.2				0.1646	6.51611	0.00752	866.504
Lobelia siphilitica	Lo.siph	C	A	6	n/a	3.5781	0.275	6.2	40.5	0.321	36.7
Lobelia siphilitica	Lo.siph	C	P	1	1.3993	0.4373
Lobelia siphilitica	Lo.siph	C	P	2	4.8332	0.4259
Lobelia siphilitica	Lo.siph	C	P	3	0.8618	1.6324
Lobelia siphilitica	Lo.siph	C	P	4	2.1051	0.3011
Lobelia siphilitica	Lo.siph	C	P	5	0.8624	0.826
Lobelia siphilitica	Lo.siph	C	P	6	2.8225	1.6703
Lobelia siphilitica	Lo.siph	H	A	1	n/a	1.4784	0.236	8.3	35.5	0.186	24.3
Lobelia siphilitica	Lo.siph	H	A	2	n/a	1.0399	0.257	6	32.7	0.102	22.7
Lobelia siphilitica	Lo.siph	H	A	3	n/a	0.5052	0.297	5.4	39.1	0.293	38.9
Lobelia siphilitica	Lo.siph	H	A	4	n/a	1.6864	0.314	6.8	35.3	0.087	27.8
Lobelia siphilitica	Lo.siph	H	A	5	n/a	2.4847	0.258	10.1	35.1	0.186	20.6
Lobelia siphilitica	Lo.siph	H	A	6	n/a	1.0294	0.233	4.9	43.6	0.219	25.6
Lobelia siphilitica	Lo.siph	H	P	1	1.0053	0.3161
Lobelia siphilitica	Lo.siph	H	P	2	0.7359	0.9726
Lobelia siphilitica	Lo.siph	H	P	3	0.5803	1.3194
Lobelia siphilitica	Lo.siph	H	P	4	2.3692	0.3702
Lobelia siphilitica	Lo.siph	H	P	5	0.0128	1.2642
Lobelia siphilitica	Lo.siph	H	P	6	0.4205	0.5992
Panicum virgatum	Pa.vir	C	A	1	n/a	10.6596	0.48	61	40.9	0.247	32.4				0.2125	9.3876	0.03937	238.446
Panicum virgatum	Pa.vir	C	A	2	n/a	8.2645	0.243	57.7	41.6	0.186	38.9				0.1845	11.1454	0.04515	246.853
Panicum virgatum	Pa.vir	C	A	3	n/a	6.7295	0.128	39.1	38	0.229	35.3				0.21	10.0607	0.05702	176.442
Panicum virgatum	Pa.vir	C	A	4	n/a	7.1206	0.431	29.4	39.7	0.165	33.1				0.2447	12.7952	0.07497	170.67
Panicum virgatum	Pa.vir	C	A	5	n/a	9.058	0.206	48	42.4	0.198	34.1				0.1419	4.17038	0.00891	468.056
Panicum virgatum	Pa.vir	C	A	6	n/a	6.1645	0.126	68.7	33.2	0.175	33.7
Panicum virgatum	Pa.vir	C	P	1	1.4295	2.0519
Panicum virgatum	Pa.vir	C	P	2	1.9742	1.0015
Panicum virgatum	Pa.vir	C	P	3	1.8505	3.6174
Panicum virgatum	Pa.vir	C	P	4	2.0494	1.6567
Panicum virgatum	Pa.vir	C	P	5	2.0768	1.5236
Panicum virgatum	Pa.vir	C	P	6	1.8455	1.6847
Panicum virgatum	Pa.vir	H	A	1	n/a	4.3655	0.316	27	35.3	0.173	32.1
Panicum virgatum	Pa.vir	H	A	2	n/a	5.2884	0.303	31.8	35.4	0.189	29.3
Panicum virgatum	Pa.vir	H	A	3	n/a	4.4341	0.296	60.5	39.9	0.245	33
Panicum virgatum	Pa.vir	H	A	4	n/a	7.3743	0.289	17.7	39	0.235	34.2
Panicum virgatum	Pa.vir	H	A	5	n/a	5.6434	0.163	60.2	36	0.121	32
Panicum virgatum	Pa.vir	H	A	6	n/a	5.0154	0.362	36.6	37.3	0.13	37.5
Panicum virgatum	Pa.vir	H	P	1	0.0913	5.5209
Panicum virgatum	Pa.vir	H	P	2	0.6017	4.4534
Panicum virgatum	Pa.vir	H	P	3	n/a	n/a
Panicum virgatum	Pa.vir	H	P	4	0.0693	5.4672
Panicum virgatum	Pa.vir	H	P	5	0.9373	2.3342
Panicum virgatum	Pa.vir	H	P	6	0.0961	5.8775
Pinus strobus	Pi.stro	C	A	1	n/a	0.0718	0.168	5.6	8.2	0.214	39.1				0.4843	0.159207	0.00456	34.9138
Pinus strobus	Pi.stro	C	A	2	n/a	n/a									0.5356	0.117696	0.0032	36.78
Pinus strobus	Pi.stro	C	A	3	n/a	0.0842	0.163	6	4.1	0.221	23.6				0.402	0.149798	0.00196	76.4276
Pinus strobus	Pi.stro	C	A	4	n/a	0.0589	0.077	6.5	1.3	0.152	31.7
Pinus strobus	Pi.stro	C	A	5	n/a	0.0342	0.211	3.6	5.3	0.187	29.9
Pinus strobus	Pi.stro	C	A	6	n/a	0.0477	0.041	5	10.1	0.129	22.8
Pinus strobus	Pi.stro	C	P	1	4.2723	0.0512
Pinus strobus	Pi.stro	C	P	2	n/a	n/a
Pinus strobus	Pi.stro	C	P	3	5.2057	0.0522
Pinus strobus	Pi.stro	C	P	4	3.2873	0.095
Pinus strobus	Pi.stro	C	P	5	4.4063	0.068
Pinus strobus	Pi.stro	C	P	6	3.0353	0.0846
Pinus strobus	Pi.stro	H	A	1	n/a	0.0358	0.125	3.2	9.6	0.135	18.1
Pinus strobus	Pi.stro	H	A	2	n/a	0.0597	0.196	6	7.5	0.203	14.3
Pinus strobus	Pi.stro	H	A	3	n/a	0.0355	0.191	5	3.9	0.15	14.1
Pinus strobus	Pi.stro	H	A	4	n/a	0.0602	0.132	4.9	6.2	0.176	20.1
Pinus strobus	Pi.stro	H	A	5	n/a	0.0313	0.213	4.5	7.7	0.239	11.8
Pinus strobus	Pi.stro	H	A	6	n/a	0.0526	0.123	6	25.4	0.214	36.3
Pinus strobus	Pi.stro	H	P	1	0.9899	0.0865
Pinus strobus	Pi.stro	H	P	2	1.222	0.0713
Pinus strobus	Pi.stro	H	P	3	0.6343	0.0904
Pinus strobus	Pi.stro	H	P	4		n/a
Pinus strobus	Pi.stro	H	P	5	1.1999	0.0727
Pinus strobus	Pi.stro	H	P	6	1.2271	0.0385
Plantago lanceolata	Pl.lanc	C	A	1	n/a	3.1725	0.319	26.3	53	0.325	61.4				0.1685	10.053	0.0221	454.886
Plantago lanceolata	Pl.lanc	C	A	2	n/a	4.0889	0.401	16.8	51.4	0.323	56.3				0.1701	6.74345	0.01551	434.781
Plantago lanceolata	Pl.lanc	C	A	3	n/a	5.6004	0.326	21.8	60.3	0.165	55.5				0.1846	13.5264	0.04066	332.671
Plantago lanceolata	Pl.lanc	C	A	4	n/a	3.8245	0.289	32.5	65.2	0.122	52.2				0.1728	6.55679	0.01903	344.55
Plantago lanceolata	Pl.lanc	C	A	5	n/a	3.1912	0.252	23.1	59.4	0.195	69.8				0.1827	17.1494	0.05827	294.309
Plantago lanceolata	Pl.lanc	C	A	6	n/a	3.5188	0.359	15.8	51.7	0.276	57
Plantago lanceolata	Pl.lanc	C	P	1	1.1737	3.4471
Plantago lanceolata	Pl.lanc	C	P	2	1.0966	3.6216
Plantago lanceolata	Pl.lanc	C	P	3	3.8231	1.2375
Plantago lanceolata	Pl.lanc	C	P	4	1.9917	2.4667
Plantago lanceolata	Pl.lanc	C	P	5	3.4028	2.1834
Plantago lanceolata	Pl.lanc	C	P	6	2.9143	2.6513
Plantago lanceolata	Pl.lanc	H	A	1	n/a	3.6776	0.294	23	57.6	0.181	33.9
Plantago lanceolata	Pl.lanc	H	A	2	n/a	5.0916	0.283	23.7	55.4	0.265	42.8
Plantago lanceolata	Pl.lanc	H	A	3	n/a	3.0867	0.209	25.6	44	0.138	44.3
Plantago lanceolata	Pl.lanc	H	A	4	n/a	3.5117	0.33	18.6	45.4	0.222	45.1
Plantago lanceolata	Pl.lanc	H	A	5	n/a	2.8519	0.241	25.6	50.3	0.217	37.5
Plantago lanceolata	Pl.lanc	H	A	6	n/a	4.4198	0.287	23.4	49.1	0.228	37.1
Plantago lanceolata	Pl.lanc	H	P	1	0.0461	3.1065
Plantago lanceolata	Pl.lanc	H	P	2	1.6923	1.7156
Plantago lanceolata	Pl.lanc	H	P	3	0.5153	2.5818
Plantago lanceolata	Pl.lanc	H	P	4	0.2033	2.1685
Plantago lanceolata	Pl.lanc	H	P	5	2.0566	2.0898
Plantago lanceolata	Pl.lanc	H	P	6	0.328	1.7747
Prunella vulgaris	Pru.vul	C	A	1	n/a	2.0653	0.33	4.7	41.6	0.174	38.7				0.1909	24.6788	0.05334	462.669
Prunella vulgaris	Pru.vul	C	A	2	n/a	2.1992	0.271	5.9	38.1	0.096	48				0.1879	28.9014	0.10509	275.016
Prunella vulgaris	Pru.vul	C	A	3	n/a	3.5831	0.331	4.8	47	0.209	52				0.1736	35.5979	0.10826	328.819
Prunella vulgaris	Pru.vul	C	A	4	n/a	2.6241	0.301	3.9	46	0.088	38.1				0.2805	59.4375	0.28392	209.346
Prunella vulgaris	Pru.vul	C	A	5	n/a	3.5411	0.307	3.6	57.8	0.227	50.5				0.2167	36.9459	0.15087	244.886
Prunella vulgaris	Pru.vul	C	A	6	n/a	1.0911	0.335	4.4	44.2	0.21	41.5
Prunella vulgaris	Pru.vul	C	P	1	2.1782	0.6243
Prunella vulgaris	Pru.vul	C	P	2	1.8906	0.5909
Prunella vulgaris	Pru.vul	C	P	3	2.4702	0.2356
Prunella vulgaris	Pru.vul	C	P	4	2.3161	0.4891
Prunella vulgaris	Pru.vul	C	P	5	2.6461	0.3228
Prunella vulgaris	Pru.vul	C	P	6	2.9044	1.0104
Prunella vulgaris	Pru.vul	H	A	1	n/a	1.7031	0.265	5.2	41	0.129	39.3
Prunella vulgaris	Pru.vul	H	A	2	n/a	3.6222	0.297	7.1	38.3	0.155	42.3
Prunella vulgaris	Pru.vul	H	A	3	n/a	3.2068	0.303	6.3	39.8	0.145	34.4
Prunella vulgaris	Pru.vul	H	A	4	n/a	1.7465	0.31	7	38.2	0.23	43.4
Prunella vulgaris	Pru.vul	H	A	5	n/a	2.5796	0.28	4.7	42.3	0.163	37.7
Prunella vulgaris	Pru.vul	H	A	6	n/a	0.5143	0.165	1.1	35.6	0.334	44.6
Prunella vulgaris	Pru.vul	H	P	1	0.0205	3.2993
Prunella vulgaris	Pru.vul	H	P	2	0.5755	0.6748
Prunella vulgaris	Pru.vul	H	P	3	0.2427	2.2056
Prunella vulgaris	Pru.vul	H	P	4	1.6869	1.2023
Prunella vulgaris	Pru.vul	H	P	5	0.418	1.339
Prunella vulgaris	Pru.vul	H	P	6	1.6581	1.7711
Prunus virginiana	Pr.virg	C	A	1	n/a	0.4512	0.184	5.7	34.9	0.178	33.7				0.3227	2.9832	0.05612	53.1576
Prunus virginiana	Pr.virg	C	A	2	n/a	0.1527	0.092	7.8	30.6	0.326	45.9				0.4061	1.69483	0.03745	45.2558
Prunus virginiana	Pr.virg	C	A	3	n/a	0.0405	0.21	4.4	30.3	0.185	27.8				0.3585	4.61415	0.08701	53.0301
Prunus virginiana	Pr.virg	C	A	4	n/a	0.7068	0.18	7.8	32	0.128	40.5				0.3374	4.16473	0.06459	64.4795
Prunus virginiana	Pr.virg	C	A	5	n/a	0.1382	0.161	6.2	32.4	0.152	48.8				0.3553	4.41133	0.08556	51.5584
Prunus virginiana	Pr.virg	C	A	6	n/a	0.3495	0.245	5.5	42.1	0.136	32.6
Prunus virginiana	Pr.virg	C	P	1	3.002	0.1888
Prunus virginiana	Pr.virg	C	P	2	3.3024	0.1571
Prunus virginiana	Pr.virg	C	P	3	2.7216	0.1299
Prunus virginiana	Pr.virg	C	P	4	2.86	0.0905
Prunus virginiana	Pr.virg	C	P	5	3.1907	0.1083
Prunus virginiana	Pr.virg	C	P	6	2.829	0.1541
Prunus virginiana	Pr.virg	H	A	1	n/a	0.1938	0.189	5.6	34.1	0.218	40.5
Prunus virginiana	Pr.virg	H	A	2	n/a	0.0363	0.064	4.3	23.4	0.044	26.3
Prunus virginiana	Pr.virg	H	A	3	n/a	n/a	0.124	6	35.3
Prunus virginiana	Pr.virg	H	A	4	n/a	0.7685	0.146	7.9	29.7	0.151	43.1
Prunus virginiana	Pr.virg	H	A	5	n/a	0.1149	0.193	6.2	38.4	0.208	46.9
Prunus virginiana	Pr.virg	H	A	6	n/a	0.0748	0.147	5	22.9	0.169	34.4
Prunus virginiana	Pr.virg	H	P	1	n/a	n/a
Prunus virginiana	Pr.virg	H	P	2	0.0023	0.0142
Prunus virginiana	Pr.virg	H	P	3	1.9974	0.0837
Prunus virginiana	Pr.virg	H	P	4	n/a	n/a
Prunus virginiana	Pr.virg	H	P	5	0.0038	0.1369
Prunus virginiana	Pr.virg	H	P	6	n/a	n/a
Quercus macrocarpa	Q.macr	C	A	1	n/a	1.9087	0.335	11.6	41.1	0.162	30.1	0.06	0	0.02	0.2519	12.8759	0.18504	69.5845
Quercus macrocarpa	Q.macr	C	A	2	n/a	3.6862	0.237	15.4	39.5	0.211	43.8				0.286	7.15003	0.15742	45.4201
Quercus macrocarpa	Q.macr	C	A	3	n/a	0.8923	0.168	11.5	30.6	0.163	30.2	0.36	0.02	0	0.2932	11.5731	0.16895	68.5004
Quercus macrocarpa	Q.macr	C	A	4	n/a	3.7112	0.149	17.3	30.6	0.099	37.8	0.14	0	0.04	0.3275	6.11819	0.26199	23.3528
Quercus macrocarpa	Q.macr	C	A	5	n/a	3.3814	0.21	17	28	0.154	39.8	0.24	0	0	0.2792	7.24702	0.23139	31.3195
Quercus macrocarpa	Q.macr	C	A	6	n/a	2.9521	0.244	13.6	29.9	0.133	42	0.16	0	0.02
Quercus macrocarpa	Q.macr	C	P	1	1.0435	1.3376
Quercus macrocarpa	Q.macr	C	P	2	2.671	1.9246
Quercus macrocarpa	Q.macr	C	P	3	3.1504	1.1725
Quercus macrocarpa	Q.macr	C	P	4	3.2734	0.5929
Quercus macrocarpa	Q.macr	C	P	5	2.2099	1.2134
Quercus macrocarpa	Q.macr	C	P	6	4.5273	0.9157
Quercus macrocarpa	Q.macr	H	A	1	n/a	0.9658	0.114	12.8	25.2	0.17	27.1	0.02	0	0
Quercus macrocarpa	Q.macr	H	A	2	n/a	2.0927	0.212	12.9	35.3	0.121	33.3	0.06	0	0
Quercus macrocarpa	Q.macr	H	A	3	n/a	1.7216	0.178	14.6	26.2	0.216	34.2	0	0	0
Quercus macrocarpa	Q.macr	H	A	4	n/a	3.0709	0.163	20.6	36.1	0.117	30.5	0.06	0	0
Quercus macrocarpa	Q.macr	H	A	5	n/a	1.2806	0.148	12.1	28.6	0.181	31.1	0.1	0	0
Quercus macrocarpa	Q.macr	H	A	6	n/a	1.2872	0.266	15.7	37.1	0.097	37	0	0	0
Quercus macrocarpa	Q.macr	H	P	1	0.0252	0.2915
Quercus macrocarpa	Q.macr	H	P	2	n/a	n/a
Quercus macrocarpa	Q.macr	H	P	3	0.194	1.4072
Quercus macrocarpa	Q.macr	H	P	4	0.5903	1.9615
Quercus macrocarpa	Q.macr	H	P	5	0.3063	1.7164
Quercus macrocarpa	Q.macr	H	P	6	0.0804	1.7745
Rudbeckia hirta	R.hirt	C	A	1	n/a	9.2928	0.364	12.9	45.7	0.215	38				0.2344	12.9173	0.03236	399.176
Rudbeckia hirta	R.hirt	C	A	2	n/a	9.3838	0.341	9.9	34.6	0.228	37.4				0.2314	8.8515	0.0233	379.893
Rudbeckia hirta	R.hirt	C	A	3	n/a	6.3962	0.367	10.7	32	0.233	42.1	0.02	0	0	0.1624	7.02931	0.03164	222.165
Rudbeckia hirta	R.hirt	C	A	4	n/a	7.629	0.306	23.9	39.5	0.26	36	0.1	0.02	0.02	0.3893	35.6558	0.18994	187.721
Rudbeckia hirta	R.hirt	C	A	5	n/a	7.0797	0.218	18.3	33.4	0.224	40.2	0.16	0.12	0	0.3012	14.7826	0.0498	296.84
Rudbeckia hirta	R.hirt	C	A	6	n/a	6.9568	0.429	15.9	43.3	0.251	48.5	0.1	0	0.06
Rudbeckia hirta	R.hirt	C	P	1	3.794	0.9426
Rudbeckia hirta	R.hirt	C	P	2	3.0859	0.439
Rudbeckia hirta	R.hirt	C	P	3	3.6774	0.2968
Rudbeckia hirta	R.hirt	C	P	4	3.2743	0.6872
Rudbeckia hirta	R.hirt	C	P	5	3.4285	0.3833
Rudbeckia hirta	R.hirt	C	P	6	2.724	0.7607
Rudbeckia hirta	R.hirt	H	A	1	n/a	4.9641	0.192	3.6	30.2	0.17	38	0	0	0
Rudbeckia hirta	R.hirt	H	A	2	n/a	5.98	0.347	11	35.8	0.104	40.7	0	0	0
Rudbeckia hirta	R.hirt	H	A	3	n/a	2.8414	0.356	40.6	39.5	0.164	27.6	0.12	0.04	0
Rudbeckia hirta	R.hirt	H	A	4	n/a	4.5479	0.282	5.4	33.5	0.233	26.2	0	0	0
Rudbeckia hirta	R.hirt	H	A	5	n/a	3.6537	0.308	6.7	27.3	0.198	32.2	0	0	0
Rudbeckia hirta	R.hirt	H	A	6	n/a	4.5314	0.429	3.5	29.7	0.239	30.6
Rudbeckia hirta	R.hirt	H	P	1	n/a	n/a
Rudbeckia hirta	R.hirt	H	P	2	n/a	n/a
Rudbeckia hirta	R.hirt	H	P	3	0.6152	2.4308
Rudbeckia hirta	R.hirt	H	P	4	0.1396	0.7237
Rudbeckia hirta	R.hirt	H	P	5	0.0098	4.498
Rudbeckia hirta	R.hirt	H	P	6	n/a	n/a
Sambucus nigra spp. canadensis	Sa.nigra	C	A	1	n/a	1.4861	0.147	4.3	32.5	0.248	36.5				0.446	7.46002	0.0594	125.59
Sambucus nigra spp. canadensis	Sa.nigra	C	A	2	n/a	3.3517	0.206	8.4	29.4	0.09	28.9				0.4464	6.374	0.04547	140.18
Sambucus nigra spp. canadensis	Sa.nigra	C	A	3	n/a	0.4568	0.134	4.1	24.5	0.201	25.8				0.4048	4.7615	0.03178	149.827
Sambucus nigra spp. canadensis	Sa.nigra	C	A	4	n/a	0.6614	0.076	4.4	21.2	0.123	30.9				0.383	3.5726	0.01941	184.06
Sambucus nigra spp. canadensis	Sa.nigra	C	A	5	n/a	2.1145	0.104	10.8	33.2	0.184	36.2				0.366	2.43558	0.00876	278.034
Sambucus nigra spp. canadensis	Sa.nigra	C	A	6	n/a	1.8378	0.121	6.6	26.5	0.153	36.9
Sambucus nigra spp. canadensis	Sa.nigra	C	P	1	3.2042	0.4013
Sambucus nigra spp. canadensis	Sa.nigra	C	P	2	2.6425	0.0432
Sambucus nigra spp. canadensis	Sa.nigra	C	P	3	n/a	n/a
Sambucus nigra spp. canadensis	Sa.nigra	C	P	4	3.6753	0.1704
Sambucus nigra spp. canadensis	Sa.nigra	C	P	5	n/a	n/a
Sambucus nigra spp. canadensis	Sa.nigra	C	P	6	3.5416	0.9021
Sambucus nigra spp. canadensis	Sa.nigra	H	A	1	n/a	2.5244	0.206	12.1	25.5	0.103	32.6
Sambucus nigra spp. canadensis	Sa.nigra	H	A	2	n/a	0.6867	0.165	4.6	24.8	0.074	27.3
Sambucus nigra spp. canadensis	Sa.nigra	H	A	3	n/a	1.1974	0.092	21.6	28.8	0.137	29.5
Sambucus nigra spp. canadensis	Sa.nigra	H	A	4	n/a	2.361	0.225	10.8	30.9	0.109	32.8
Sambucus nigra spp. canadensis	Sa.nigra	H	A	5	n/a	1.696	0.139	43.8	41.4	0.148	34.6
Sambucus nigra spp. canadensis	Sa.nigra	H	A	6	n/a	1.5122	0.154	11.2	27.5	0.17	29.1
Sambucus nigra spp. canadensis	Sa.nigra	H	P	1	0.894	1.1251
Sambucus nigra spp. canadensis	Sa.nigra	H	P	2	0.0335	1.5056
Sambucus nigra spp. canadensis	Sa.nigra	H	P	3	1.9243	0.8015
Sambucus nigra spp. canadensis	Sa.nigra	H	P	4	2.4195	0.7005
Sambucus nigra spp. canadensis	Sa.nigra	H	P	5	2.1047	0.6483
Sambucus nigra spp. canadensis	Sa.nigra	H	P	6	0.006	0.0062
Solidago canadensis	So.can	C	A	1	n/a	5.8288	0.315	21.2	41.3	0.311	37.5				0.1778	0.428106	0.00068	629.568
Solidago canadensis	So.can	C	A	2	n/a	4.2679	0.418	17	33.5	0.118	24				0.2244	1.55858	0.00479	325.381
Solidago canadensis	So.can	C	A	3	n/a	3.8534	0.297	16.3	39.7	0.352	39.8				0.2126	0.797586	0.00231	345.275
Solidago canadensis	So.can	C	A	4	n/a	4.3612	0.323	18.9	36.7	0.178	38.5				0.1965	0.73903	0.00187	395.203
Solidago canadensis	So.can	C	A	5	n/a	4.4985	0.27	27.3	35.3	0.185	23.7				0.2172	0.292294	0.0007	417.563
Solidago canadensis	So.can	C	A	6	n/a	4.6056	0.349	25.1	36.5	0.135	25.4
Solidago canadensis	So.can	C	P	1	3.3556	0.4477
Solidago canadensis	So.can	C	P	2	n/a	n/a
Solidago canadensis	So.can	C	P	3	1.9653	2.5603
Solidago canadensis	So.can	C	P	4	2.1491	1.6423
Solidago canadensis	So.can	C	P	5	2.8474	2.7458
Solidago canadensis	So.can	C	P	6	0.3325	2.5931
Solidago canadensis	So.can	H	A	1	n/a	5.4184	0.395	23.6	45.4	0.179	23.6
Solidago canadensis	So.can	H	A	2	n/a	3.0742	0.351	9.8	36.2	0.162	25.4
Solidago canadensis	So.can	H	A	3	n/a	4.9039	0.292	29.6	39.3	0.2	20.9
Solidago canadensis	So.can	H	A	4	n/a	4.8628	0.35	26.7	37.5	0.151	28
Solidago canadensis	So.can	H	A	5	n/a	4.0109	0.233	22	43.5	0.176	30.5
Solidago canadensis	So.can	H	A	6	n/a	1.5765	0.272	16.5	34	0.206	22.4
Solidago canadensis	So.can	H	P	1	0.9564	0.9969
Solidago canadensis	So.can	H	P	2	0.7282	2.226
Solidago canadensis	So.can	H	P	3	2.0098	3.1717
Solidago canadensis	So.can	H	P	4	n/a	n/a
Solidago canadensis	So.can	H	P	5	0.3257	5.2867
Solidago canadensis	So.can	H	P	6		5.2676
Taraxacum officinale	Ta.off	C	A	1	n/a	1.209	0.395	5.5	42.8	0.339	52.7				0.2319	7.66664	0.0349	219.674
Taraxacum officinale	Ta.off	C	A	2	n/a	2.2306	0.28	9	27.1	0.257	60.7				0.2339	8.30298	0.05171	160.568
Taraxacum officinale	Ta.off	C	A	3	n/a	3.0732	0.258	8.1	43.2	0.205	54.4				0.2261	27.2177	0.19034	142.995
Taraxacum officinale	Ta.off	C	A	4	n/a	2.0193	0.234	7.2	36.5	0.201	35.1				0.215	10.1605	0.06943	146.341
Taraxacum officinale	Ta.off	C	A	5	n/a	1.0969	0.216	5.1	45.4	0.237	54				0.2584	11.1612	0.07954	140.322
Taraxacum officinale	Ta.off	C	A	6	n/a	2.1672	0.308	11.6	45.5	0.21	50.8
Taraxacum officinale	Ta.off	C	P	1	0.2614	1.6692
Taraxacum officinale	Ta.off	C	P	2	2.7344	0.4238
Taraxacum officinale	Ta.off	C	P	3	2.5916	0.593
Taraxacum officinale	Ta.off	C	P	4	1.3303	0.6811
Taraxacum officinale	Ta.off	C	P	5	2.285	0.6522
Taraxacum officinale	Ta.off	C	P	6	1.3104	1.588
Taraxacum officinale	Ta.off	H	A	1	n/a	2.6313	0.331	10.6	37.4	0.218	48
Taraxacum officinale	Ta.off	H	A	2	n/a	2.1576	0.366	10.1	37.5	0.105	45.8
Taraxacum officinale	Ta.off	H	A	3	n/a	1.8349	0.333	10.5	40.7	0.215	42.4
Taraxacum officinale	Ta.off	H	A	4	n/a	2.423	0.321	5.8	39.9	0.219	40.3
Taraxacum officinale	Ta.off	H	A	5	n/a	1.4205	0.243	7.9	38.5	0.29	44
Taraxacum officinale	Ta.off	H	A	6	n/a	1.7849	0.289	7.4	36.2	0.227	35.1
Taraxacum officinale	Ta.off	H	P	1	0.0047	1.7623
Taraxacum officinale	Ta.off	H	P	2	1.8344	1.1097
Taraxacum officinale	Ta.off	H	P	3	0.1622	2.3713
Taraxacum officinale	Ta.off	H	P	4	n/a	n/a
Taraxacum officinale	Ta.off	H	P	5	1.1677	1.5145
Taraxacum officinale	Ta.off	H	P	6	n/a	n/a
Thuja occidentalis	Th.occ	C	A	1	n/a	0.0327		1.6	ts	0.217	17.8				0.3184	0.167529	0.0016	104.706
Thuja occidentalis	Th.occ	C	A	2	n/a	0.0109	0.202	2.1	3.2	0.165	9				0.3192	0.258958	0.00284	91.1824
Thuja occidentalis	Th.occ	C	A	3	n/a	0.0114	0.261	1.9	6.4	0.095	5.4				0.2971	0.17466	0.00124	140.855
Thuja occidentalis	Th.occ	C	A	4	n/a	0.0323	0.194	2.2	4.9	0.174	13.9				0.327	0.237443	0.00227	104.6
Thuja occidentalis	Th.occ	C	A	5	n/a	n/a									0.3182	0.384555	0.00371	103.654
Thuja occidentalis	Th.occ	C	A	6	n/a	0.0239	0.262	2	5.9	0.217	14.4
Thuja occidentalis	Th.occ	C	P	1	4.278	0.0221
Thuja occidentalis	Th.occ	C	P	2	4.1525	0.0126
Thuja occidentalis	Th.occ	C	P	3	4.0172	0.0356
Thuja occidentalis	Th.occ	C	P	4	5.386	0.0206
Thuja occidentalis	Th.occ	C	P	5	n/a	n/a
Thuja occidentalis	Th.occ	C	P	6	n/a	n/a
Thuja occidentalis	Th.occ	H	A	1	n/a	0.0601	0.24	3.1	12.3	0.139	17.2
Thuja occidentalis	Th.occ	H	A	2	n/a	0.0011		0.7
Thuja occidentalis	Th.occ	H	A	3	n/a	0.0307	0.187	2.6	6.1	0.239	16.2
Thuja occidentalis	Th.occ	H	A	4	n/a	0.016	0.222	2.6		0.198	16
Thuja occidentalis	Th.occ	H	A	5	n/a	0.0183	0.157	1.8		0.212	20
Thuja occidentalis	Th.occ	H	A	6	n/a	0.0226		2.9		0.146	19.9
Thuja occidentalis	Th.occ	H	P	1	1.109	0.0142
Thuja occidentalis	Th.occ	H	P	2	2.7598	0.0211
Thuja occidentalis	Th.occ	H	P	3	0.898	0.0133
Thuja occidentalis	Th.occ	H	P	4	1.1729	0.0197
Thuja occidentalis	Th.occ	H	P	5	2.3239	0.0143
Thuja occidentalis	Th.occ	H	P	6	0.8451	0.0097
Trifolium pratense	Tr.prat	C	A	1	n/a	5.5569	0.412	11.7	50.1	0.512	49.5				0.223	20.6328	0.2016	102.345
Trifolium pratense	Tr.prat	C	A	2	n/a	3.9514	0.394	12	44.8	0.233	49.3				0.2232	18.5852	0.14596	127.331
Trifolium pratense	Tr.prat	C	A	3	n/a	3.8605	0.404	12.5	59.5	0.369	52.6				0.2873	14.9687	0.16058	93.2167
Trifolium pratense	Tr.prat	C	A	4	n/a	4.0134	0.322	13.3	39.8	0.136	35.8				0.2334	8.89608	0.06652	133.735
Trifolium pratense	Tr.prat	C	A	5	n/a	3.6176	0.452	13	58.6	0.173	27.1				0.2788	9.6934	0.07065	137.203
Trifolium pratense	Tr.prat	C	A	6	n/a	5.3365	0.44	12.9	54.4	0.183	56.8
Trifolium pratense	Tr.prat	C	P	1	2.3758	2.1906
Trifolium pratense	Tr.prat	C	P	2	3.2701	0.3797
Trifolium pratense	Tr.prat	C	P	3	2.9178	2.7901
Trifolium pratense	Tr.prat	C	P	4	3.2929	0.703
Trifolium pratense	Tr.prat	C	P	5	1.6176	2.4514
Trifolium pratense	Tr.prat	C	P	6	2.7997	1.0394
Trifolium pratense	Tr.prat	H	A	1	n/a	2.5402	0.39	9.2	45.6	0.191	60.3
Trifolium pratense	Tr.prat	H	A	2	n/a	3.8112	0.425	13.2	56.1	0.211	54.1
Trifolium pratense	Tr.prat	H	A	3	n/a	3.6098	0.396	16	49.7	0.186	43.5
Trifolium pratense	Tr.prat	H	A	4	n/a	3.6225	0.263	14.1	42.5	0.186	41.8
Trifolium pratense	Tr.prat	H	A	5	n/a	3.418	0.458	11.9	43	0.322	53.2
Trifolium pratense	Tr.prat	H	A	6	n/a	4.5274	0.479	13.9	48.6	0.265	45.9
Trifolium pratense	Tr.prat	H	P	1	0.9569	1.3827
Trifolium pratense	Tr.prat	H	P	2	1.8824	2.2014
Trifolium pratense	Tr.prat	H	P	3	0.2678	1.7394
Trifolium pratense	Tr.prat	H	P	4	1.668	1.9838
Trifolium pratense	Tr.prat	H	P	5	1.391	3.7332
Trifolium pratense	Tr.prat	H	P	6	1.0666	2.2991
